# Supplementary material for: IMA Genome – F19: A genome assembly and annotation guide to empower mycologists, including annotated draft genome sequences of Ceratocystis pirilliformis, Diaporthe australafricana, Fusarium ophioides, Paecilomyces lecythidis, and Sporothrix stenoceras
Source: IMA Fungus. 2024 Jun 3;15:12. doi: 10.1186/s43008-024-00142-z (PMC11149380; doi:10.1186/s43008-024-00142-z)
Supplement: Supplementary file 1 — Supplementary Material 1. [file 43008_2024_142_MOESM1_ESM.xlsx]

## Sheet: Ceratocystis
Species	Strain	Accession Number (ITS)
Ceratocystis albifundus	CMW4068	DQ520638
Ceratocystis atrox	CMW19383	EF070414
Ceratocystis atrox	CMW19385	EF070415
Ceratocystis cercfabiensis	CMW42795	KP727583
Ceratocystis cercfabiensis	CMW43029	KP727593
Ceratocystis changhui	CMW43281	KY643884
Ceratocystis changhui	PY2	KF963101
Ceratocystis collisensis	CMW42552	KP727578
Ceratocystis collisensis	CMW42554	KP727580
Ceratocystis corymbiicola	CMW29120	NR119830/HM071902
Ceratocystis corymbiicola	CMW29349	HM071919
Ceratocystis ficicola	CMW38543	NR119830/HM071902
Ceratocystis ficicola	CMW38544	KY685076
Ceratocystis fimbriata	CMW14799	KC493160
Ceratocystis fimbriata	CMW1547	AF264904
Ceratocystis huliohiae	CMW47135	KY809155
Ceratocystis huliohiae	CMW47149	KY809156
Ceratocystis larium	CMW25434	NR137016
Ceratocystis larium	CMW25435	EU881907
Ceratocystis obpyriformis	CMW23807	EU245004
Ceratocystis obpyriformis	CMW23808	EU245003
Ceratocystis pirilliformis	CMW-IA5519	This study
Ceratocystis pirilliformis	CMW-IA4944	This study
Ceratocystis pirilliformis	CMW6579	AF427105
Ceratocystis pirilliformis	CMW6574	AF427106
Ceratocystis polychroma	CMW11424	AY528970
Ceratocystis polychroma	CMW11449	AY528972
Ceratocystis polyconidia	CMW23809	EU245006
Ceratocystis polyconidia	CMW23818	EU245007
Ceratocystis uchidae	C1931	AY526308
Ceratocystis uchidae	CMW14804/48505	AY526306

## Sheet: Diaporthe
Species	Strain	GenBank accession numbers
		EF1	Btub	Cal
Diaporthe araucanorum	CBS 145285 T	MN509733	MN509722	MN974277
Diaporthe asheicola	CBS 136967 T	KJ160594	KJ160518	KJ160542
Diaporthe asheicola	CBS 136968	KJ160595	KJ160519	KJ160543
Diaporthe australafricana	CBS 111886 T	KC343764	KC344006	KC343280
Diaporthe australafricana	CBS 113487	KC343765	KC344007	KC343281
Diaporthe australafricana	CMW-IA644	This study	This study	This study
Diaporthe australafricana	CMW-IA616	This study	This study	This study
Diaporthe beckhausii	CBS 138.27	KC343767	KC344009	KC343283
Diaporthe citri	CBS 135422 T	KC843071	KC843187	KC843157
Diaporthe crousii	CAA819 T	MK828071	MK837922	MK883827
Diaporthe crousii	CAA820	MK828072	MK837923	MK883828
Diaporthe cynaroidis	CBS 122676 T	KC343784	KC344026	KC343300
Diaporthe foikelawen	CBS 145289 T	MN509735	MN509724	MN974278
Diaporthe italiana	MFLUCC 18-0091 T	MH853687	MH853689	MH853691
Diaporthe italiana	MFLUCC 18-0090	MH853686	MH853688	MH853690
Diaporthe patagonica	CBS 145291 T	MN509739	MN509728	MN974279
Diaporthe pseudotsugae	MFLU 15-3228 T	KY964181	KY964108	KY964138
Diaporthe rudis	AR3422 T	KC843090	KC843177	KC843146
Diaporthe rudis	CBS 113201	KC343960	KC344202	KC343476

## Sheet: Fusarium
Species	Strain	Accession Number (TEF)
Fusarium ananatum	CBS118516T	LT996091
Fusarium ananatum	CBS118517	MN533988
Fusarium annulatum	CBS258.54T	MT010994
Fusarium annulatum	CBS137537	MW402060
Fusarium awaxy	CBS139380	MN534058
Fusarium awaxy	LGMF1930T	MG839004
Fusarium begoniae	CBS403.97	MN193858
Fusarium begoniae	CBS452.97T	MN533994
Fusarium circinatum	CBS141671	MW402083
Fusarium circinatum	CBS405.97T	MN533997
Fusarium dlaminii	CBS119860T	MW401995
Fusarium dlaminii	CBS119861	MN534001
Fusarium fracticaudum	CMW25245T	PDNT00000000
Fusarium fredkrugeri	CBS144209T	LT996097
Fusarium fredkrugeri	CBS144495	LT996096
Fusarium fujikuroi	CBS186.56	MW402108
Fusarium fujikuroi	CBS221.76T	MN534010
Fusarium guttiforme	NRRL22945	AF160297
Fusarium mexicanum	NRRL47473	GU737416
Fusarium mexicanum	NRRL53147T	GU737282
Fusarium nirenbergiae	CBS744.97	AF160312
Fusarium ophioides	CBS118510	MN534020
Fusarium ophioides	CBS118511	MN534021
Fusarium ophioides	CBS118512T	MN534022
Fusarium ophioides	CBS118513	MN534023
Fusarium ophioides	CBS118514	MN534024
Fusarium ophioides	CBS118515	MN534025
Fusarium ophioides	NRRL26756	AF160307
Fusarium ophioides	NRRL26757	AF160308
Fusarium ophioides	CMW-IA5007	This study
Fusarium ophioides	CMW-IA5006	This study
Fusarium ophioides	CMW-IA4746	This study
Fusarium sterilihyposum	NRRL25623T	MN193869
Fusarium sterilihyposum	NRRL53991	GU737413
Fusarium subglutinans	CBS747.97NT	MW402150
Fusarium subglutinans	CBS215.76	MN534061
Fusarium verticillioides	CBS218.76ET	MW402113
Fusarium verticillioides	CBS447.95	MW402133

## Sheet: Paecilomyces
Species	Strain	Accession Number (BenA)
Paecilomyces brunneolus	CBS370.70T	EU037068
Paecilomyces clematidis	CBS148466T	MZ927740
Paecilomyces dactylethromorphus	CBS251.55T	FJ390002
Paecilomyces divaricatus	CBS284.48T	FJ389992
Paecilomyces formosus	CBS296.93	FJ389994
Paecilomyces formosus	CBS990.73T	FJ389993
Paecilomyces formosus	FRR3793	GCA029606185
Paecilomyces formosus	No5	GCA000497085
Paecilomyces formosus	WS011	GCA015266405
Paecilomyces fulvus	CBS132.33T	FJ389988
Paecilomyces lagunculariae	CBS373.70T	FJ389995
Paecilomyces lecythidis	CBS372.70T	FJ389990
Paecilomyces lecythidis	CBS628.66	FJ389983
Paecilomyces lecythidis	CMW-IA550	This study
Paecilomyces lecythidis	CMW-IA5739	This study
Paecilomyces lecythidis	DTO45I1	GU968684
Paecilomyces lecythidis	DTO49D6	GU968691
Paecilomyces lecythidis	DTO63E3	GU968678
Paecilomyces lecythidis	DTO63F1	GU968686
Paecilomyces lecythidis	DTO63F4	GU968688
Paecilomyces lecythidis	FRR3797	GCA029606255
Paecilomyces lecythidis	FRR4481	GCA029606225
Paecilomyces maximus	CBS371.70	FJ389982
Paecilomyces maximus	CBS113247T	FJ390009
Paecilomyces maximus	FRR2337	GCA029606195
Paecilomyces maximus	FRR4140	GCA029606205
Paecilomyces maximus	FRR4742	GCA029606215
Paecilomyces niveus	CBS100.11T	FJ389999
Paecilomyces paravariotii	DTO271G3	GCA030061565
Paecilomyces paravariotii	FRR5287TWGS	GCA029606115
Paecilomyces penicilliformis	CCF5755T	LR679768
Paecilomyces tabacinus	CBS141098T	MN969434
Paecilomyces variotii	CBS101075	GCF004022145
Paecilomyces variotii	CBS102.74T	EU037073
Paecilomyces variotii	CBS144490	GCA004015385
Paecilomyces variotii	DTO282E5	GCA030061835
Paecilomyces zollerniae	CBS374.70T	FJ390008

## Sheet: Sporothrix
Species	Strain	Accession Number (Cal)
Sporothrix stenoceras	CMW3202	JQ511956.1
Sporothrix stenoceras	CMW40374	KU639615.1
Sporothrix protearum	CMW1107	KX590798.1
Sporothrix narcissi	CMW22311	KX590791.1
Sporothrix splendens	CMW50507	MG431431.1
Sporothrix gossypinum	CMW1116	KX590789.1
Sporothrix africana	8.3	MG431430.1
Sporothrix nsini	CMW28602	MF590232.1
Sporothrix stenoceras	CMW-IA5313	This study
Sporothrix stenoceras	CMW-IA5347	This study
Sporothrix stenoceras	CMW-IA5364	This study
