# Supplementary material for: IMA Genome – F19: A genome assembly and annotation guide to empower mycologists, including annotated draft genome sequences of Ceratocystis pirilliformis, Diaporthe australafricana, Fusarium ophioides, Paecilomyces lecythidis, and Sporothrix stenoceras
Source: IMA Fungus. 2024 Jun 3;15:12. doi: 10.1186/s43008-024-00142-z (PMC11149380; doi:10.1186/s43008-024-00142-z)
Supplement: Supplementary file 4 — Supplementary Material 4. [file 43008_2024_142_MOESM4_ESM.txt]

#File S3

#MAT gene and locus NCBI accession numbers

#Ceratocystis
KF033902.1: Ceratocystis fimbriata clone unswitched mating locus (MAT1-1-1, MAT1-1-2, MAT1-2-1, MAT1-2-7)

#Diaporthe 
AB199324: Diaporthe sp. P-Pt-19 MAT1-1-3, MAT1-1-2, MAT1-1-1 genes for mating type gene, complete cds
AB199325: Diaporthe sp. P-Pt-16 MAT1-1-3, MAT1-1-2, MAT1-2-1 genes for mating type gene, complete cds

#Fusarium 
AF100925.1: Gibberella fujikuroi mating type protein MAT-1-3 (MAT-1-3), mating type protein MAT-1-2 (MAT-1-2), and mating type protein MAT-1-1 (MAT-1-1) genes, complete cds
MK926707.1: Fusarium fujikuroi strain NRRL 66331 mating type protein 1-2-1 (MAT 1-2-1) and mating type protein 1-2-9 (MAT 1-2-9) genes, complete cds

#Paecilomyces
#Note: No Paecilomyces MAT gene/protein information was available on NCBI and thus Aspergillus MAT1-1-1 and MAT1-2-1 protein sequences were used instead. 
AAX83122.1: Aspergillus fumigatus alpha mating-type protein MAT1-1-1 
XP_754989.2: Aspergillus fumigatus mating type protein MAT1-2-1

#Sporothrix
KF021931.1: Sporothrix globosa cytoskeleton assembly control protein gene, partial cds; and mating type protein (MAT1-1-1) and HMG mating type protein (MAT1-2-1) genes, complete cds
JX105435.1: Sporothrix schenckii high mobility group [HMG] box protein (MAT1-1-3) and HPG domain containing protein (MAT1-1-2) genes, complete cds; and mating-type protein MAT 1 (MAT1-1-1) gene, partial cds
